# Supplementary material for: Characterization of integrative and conjugative elements carrying antibiotic resistance genes of Streptococcus suis isolated in China
Source: Front Microbiol. 2022 Dec 22;13:1074844. doi: 10.3389/fmicb.2022.1074844 (PMC9815147; doi:10.3389/fmicb.2022.1074844)
Supplement: SUPPLEMENTARY TABLE 1 — The information of the genomes and AR genes carried in the present study. [file Table_1.XLSX]

## Sheet: Sheet1
Genome name	Serotype	MLST(ST)	Isolation year	Host	MGE type	ARs in IME	ARs in ICE	ARs in Prophage	ARs in Genomes	Accession NO. of ICEs	Accession NO. of IMEs	Accession NO. of Prophage
14ND-1	2	7	2014	Diseased pigs	ICE	/	tet(40), tet(O)	/	/	MK211778	/
14ND-70	NCL3	1137	2014	Diseased pigs	ICE	/	aph(3')-IIIa, spw, ant(6)-Ia, erm(B)(3), tet(O)	/	aac(6')-Ie-aph(2'')-Ia, erm(A), optrA	MK211870	/
14ND-71	NCL11	Novel	2014	Diseased pigs	CIME	aph(3')-IIIa, aad(6), aac(6')-Ie-aph(2'')-Ia, sat-4, erm(B), tet(O/W/32/O)	/	/	/	/	MK211779
14ND-73	NCL1	Novel	2014	Diseased pigs		/	/	/	ant(6)-Ia, aac(6')-Ie-aph(2'')-Ia, tet(40), tet(O), lnuC, erm(B)	/	/
14ND-95	NCL7	Novel	2014	Diseased pigs		/	/	/	aph(3')-IIIa(2), ant(6)-Ia, lnuB, aac(6')-Ie-aph(2'')-Ia, lsaE, aad(6), sat-4, erm(B), spw, tet(O/W/32/O)	/	/
14ND-96	NCL11	Novel	2014	Diseased pigs	CIME	aph(3')-IIIa, aad(6), aac(6')-Ie-aph(2'')-Ia, sat-4, erm(B), tet(O/W/32/O)	/	/	/	/	MK211780
ND2	NCL11	Novel	2014	Diseased pigs	CIME	aph(3')-IIIa, aad(6), aac(6')-Ie-aph(2'')-Ia, sat-4, erm(B), tet(O/W/32/O)	/	/	/	/	MK211781
ND72	NCL3	Novel	2014	Diseased pigs		/	/	/	aph(3')-IIIa, aac(6')-Ie-aph(2'')-Ia, ant(6)-Ia, spw, tet(O), erm(A), optrA	/	/
ND89	NCL1	Novel	2014	Diseased pigs		/	/	/	ant(6)-Ia, erm(B), tet(40), erm(A), tet(O/W/32/O), optrA	/	/
RC1	8	ST308	2006	Healthy pigs		/	/	/	tet(O), erm(B), tet(32)	/	/
YS1	2	ST1	2011	Healthy pigs		/	/	/	tet(M)	/	/
YS3	11	ST304	2011	Healthy pigs	ICE	/	tet(O)	/	erm(B)	MK211808	/
YS4	2	ST28	2011	Healthy pigs	IME	erm(B), tet(O)	/	/	/	/	MN473142
YS6	2	ST1	2011	Healthy pigs		/	/	/	tet(O)	/	/
YS7	NCL1	ST305	2011	Healthy pigs		/	/	/	/	/	/
YS10	12	ST306	2011	Healthy pigs	ICE	/	erm(B), tet(O)	/	lnuB, spw, ant(6)-Ia, lsaE	MK211809	/
YS12	7	ST17	2011	Healthy pigs	IME	tet(O)	/	/	/	/	MK211782
YS14	8	ST308	2011	Healthy pigs		/	/	/	tet(L), cat, tet(M)	/	/
YS16	31	ST309	2011	Healthy pigs		/	/	/	ant(6)-Ia, aac(6')-Ie-aph(2'')-Ia, tet(40), tet(O), erm(B)	/	/
YS17	31	ST327	2011	Healthy pigs	ICE	/	ant(6)-Ia, aph(3')-IIIa, sat-4, erm(B), tet(O/W32/O)	/	/	MK211810	/
YS19	2	ST28	2011	Healthy pigs	Tandem ICE	/	tet(O)	/	/	MK211811	/
YS21	NCL1	ST310	2011	Healthy pigs		/	/	/	tet(O), optrA	/	/
YS23	NCL2	ST328	2011	Healthy pigs	IME	tet(O)	/	/	aac(6')-Ie-aph(2'')-Ia, ant(6)-Ia, erm(B)	/	MK211783
YS24	10	ST311	2011	Healthy pigs		/	/	/	aph(3')-IIIa, aac(6')-Ie-aph(2'')-Ia, sat-4, erm(B), tet(M), msr(D), mef(A), catQ	/	/
YS27	NCL3	ST312	2011	Healthy pigs		/	/	/	erm(B), tet(O)	/	/
YS31	12	ST313	2011	Healthy pigs	ICE	/	erm(B), tet(O)	/	lsaE, ant(6)-Ia, lnuB,spw	MK211812	/
YS34	NCL4	ST314	2011	Healthy pigs	ICE and Prophage	/	erm(B), tet(O)	aac(6')-Ie-aph(2'')-Ia, ant(6)-Ia, erm(B), lnuD, tet(O)	/	MK211813	/	OP662532
YS35	NCL5	ST315	2011	Healthy pigs		/	/	/	aph(3')-IIIa, spw, lnuB, lsaE, sat-4, tet(O), cat, optrA	/	/
YS38	NCL5	ST315	2011	Healthy pigs		/	/	/	spw, LnuB, aph(3')-IIIa, lsaE, sat-4, erm(B), tet(O), cat, optrA	/	/
YS39	12	ST316	2011	Healthy pigs		/	/	/	lsaE, lnuB, aph(3')-IIIa, spw, erm(B), dfrG, sat-4, tet(O), cat, optrA	/	/
YS43	NCL6	ST317	2011	Healthy pigs	Prophage	/	/	ant(6)-Ia, aac(6')-Ie-aph(2'')-Ia, erm(B)	tet(O), lnuD	/	/	OP662531
YS44	11	ST318	2011	Healthy pigs	IME	erm(B), tet(O)	/	/	/	/	MK211784
YS46	NCL7	ST952	2011	Healthy pigs		/	/	/	lnuB, lsaE, aph(3')-IIIa, ant(6)-Ia, spw, erm(B), tet(O/W/32/O)	/	/
YS49	NCL1	ST329	2011	Healthy pigs		/	/	/	tet(O), optrA	/	/
YS50	29	ST330	2011	Healthy pigs		/	/	/	erm(B),tet(O), optrA	/	/
YS53	11	ST318	2011	Healthy pigs	IME	erm(B), tet(O)	/	/	/	/	MK211785
YS54	29	ST319	2011	Healthy pigs		/	/	/	tet(O/W/32/O)	/	/
YS56	NCL1	ST331	2011	Healthy pigs		/	/	/	ant(6)-Ia	/	/
YS57	NCL7	ST320	2011	Healthy pigs		/	/	/	ant(4')-Ib, tet(O), erm(A), optrA	/	/
YS59	12	ST313	2011	Healthy pigs		/	/	/	lsaE, lnuB, aph(3')-IIIa, spw, sat-4, erm(B), tet(O)	/	/
YS64	11	ST345	2011	Healthy pigs	ICE	/	erm(B), tet(O)	/	/	MN396745	/
YS66	7	ST327	2011	Healthy pigs	ICE	/	erm(B), tet(O)	/	/	MK211814	/
YS67	11	ST321	2011	Healthy pigs	IME	tet(O)	/	/	aph(3')-IIIa, sat-4, aad(6)	/	MN420461
YS70	NCL1	ST428	2011	Healthy pigs		/	/	/	ant(6)-Ia, aac(6')-Ie-aph(2'')-Ia, tet(M)	/	/
YS72	NCL2	ST332	2011	Healthy pigs	IME	tet(O)	/	/	aac(6')-Ie-aph(2'')-Ia, erm(B)	/	MK211786
YS74	NCL3	ST333	2011	Healthy pigs		/	/	/	erm(B), tet(O)	/	/
YS77	29	ST334	2011	Healthy pigs	IME	tet(O)	/	/	erm(B)	/	MK211787
YS85	NCL8	ST399	2012	Healthy pigs		/	/	/	ant(4')-Ib, tet(O)	/	/
YS87	NCL8	ST431	2012	Healthy pigs		/	/	/	ant(4')-Ib, tet(L), tet(O)	/	/
YS93	NCL3	ST451	2012	Healthy pigs		/	/	/	ant(6)-Ia, aac(6')-Ie-aph(2'')-Ia, tet(L), tet(M)	/	/
YS95	NCL2	ST432	2012	Healthy pigs		/	/	/	aac(6')-Ie-aph(2'')-Ia, cat-TC, erm(B), tet(M)	/	/
YS99	NCL2	ST432	2012	Healthy pigs		/	/	/	aac(6')-Ie-aph(2'')-Ia, cat-TC, erm(B), tet(M)	/	/
YS104	NCL8	ST434	2012	Healthy pigs	IME	tet(O)	/	/	ant(6)-Ia,aac(6')-Ie-aph(2'')-Ia, erm(B), lnuD	/	MK211788
YS106	5	ST406	2012	Healthy pigs	IME	tet(O)	/	/	ant(6)-Ia, spw, erm(B)	/	MK211789
YS107	NCL8	ST436	2012	Healthy pigs		/	/	/	aph(3')-IIIa, tet(40), tet(O)	/	/
YS108	NCL9	ST1147	2012	Healthy pigs	ICE	/	tet(40), erm(B), tet(O/W32/O)	/	dfrF	MK211815	/
YS110	NCL8	ST453	2012	Healthy pigs	IME	tet(O), erm(B)	/	/	cat, optrA	/	MK211790
YS111	29	ST453	2012	Healthy pigs	IME	tet(O), erm(B)	/	/	cat	/	MK211791
YS115	NCL1	ST456	2012	Healthy pigs		/	/	/	erm(B), tet(O), optrA	/	/
YS117	NCL8	ST404	2012	Healthy pigs		/	/	/	ant(4')-Ib, ant(6)-Ia, spw, tet(O), optrA	/	/
YS121	NCL7	ST407	2012	Healthy pigs		/	/	/	aac(6')-Ie-aph(2'')-Ia, tet(O)	/	/
YS122	NCL8	ST408	2012	Healthy pigs		/	/	/	aph(3')-IIIa, tet(O), ant(6)-Ia, aac(6')-Ie-aph(2'')-Ia, erm(B), spw	/	/
YS123	NCL8	ST453	2012	Healthy pigs	IME	tet(O), erm(B)	/	/	cat, optrA	/	MK211792
YS124	NCL1	ST459	2012	Healthy pigs	IME	tet(O), erm(B)	/	/	optrA	/	MK211793
YS128	NCL1	ST445	2012	Healthy pigs		/	/	/	tet(O), erm(B), optrA	/	/
YS130	NCL1	ST460	2012	Healthy pigs		/	/	/	tet(O)	/	/
YS131	NCL8	ST453	2012	Healthy pigs	IME	tet(O), erm(B)	/	/	cat, optrA	/	MK211792
YS134	NCL1	ST461	2012	Healthy pigs		/	/	/	ant(4')-Ib, ant(6)-Ia, spw, tet(O), lnuD, optrA	/	/
YS135	NCL4	ST440	2012	Healthy pigs		/	/	/	aph(3')-IIIa, aac(6')-Ie-aph(2'')-Ia, sat-4, erm(B), tet(O), msr(D), mef(A)	/	/
YS138	NCL1	ST441	2012	Healthy pigs		/	/	/	ant(4')-Ib, ant(6)-Ia, erm(B), spw, tet(O), lnuD	/	/
YS139	NCL4	ST440	2012	Healthy pigs		/	/	/	aph(3')-IIIa, sat-4, aac(6')-Ie-aph(2'')-Ia, tet(O)	/	/
YS140	NCL7	ST442	2012	Healthy pigs		/	/	/	ant(6)-Ia, spw, tet(O), optrA	/	/
YS143	NCL4	ST440	2012	Healthy pigs		/	/	/	aac(6')-Ie-aph(2'')-Ia, aph(3')-IIIa, sat-4, tet(O)	/	/
YS144	NCL1	ST455	2012	Healthy pigs		/	/	/	erm(B), tet(O), optrA	/	/
YS145	NCL8	ST443	2012	Healthy pigs		/	/	/	erm(B), tet(O)	/	/
YS146	NCL8	ST444	2012	Healthy pigs	ICE	/	tet(M)	/	aac(6')-Ie-aph(2'')-Ia, ant(6)-Ia, erm(A), optrA	MK211816	/
YS151	NCL1	ST466	2012	Healthy pigs		/	/	/	tet(O/W/32/O), mef(A), msr(D)	/	/
YS156	NCL2	ST447	2012	Healthy pigs	ICE	/	ant(6)-Ia, tet(O/W/32/O)	/	aac(6')-Ie-aph(2'')-Ia	MK211817	/
YS159	NCL8	ST448	2012	Healthy pigs		/	/	/	erm(B), tet(M)	/	/
YS161	22	Novel	2012	Healthy pigs		/	/	/	aac(6')-Ie-aph(2'')-Ia, tet(O), erm(B), ant(6)-Ia, mef(A), optrA	/	/
YS162	NCL2	ST468	2012	Healthy pigs	ICE and Prophage	/	erm(B)(2), tet(O)	erm(B), aph(3')-IIIa, ant(6)-Ia, lsaE, lnuB, mef(A), spw	/	MK211818	/	OP662530
YS163	NCL2	Novel	2012	Healthy pigs	IME	tet(O)	/	/	ant(6)-Ia, aph(3')-IIIa, spw	/	MK211794
YS165	NCL2	ST415	2012	Healthy pigs	ICE	/	ant(6)-Ia, tet(O/W/32/O)	/	aac(6')-Ie-aph(2'')-Ia	MK211819	/
YS172	30	ST473	2012	Healthy pigs	DICE	/	erm(B), tet(O)	/	ant(6)-Ia, optrA	MK211820	/
YS173	NCL8	Novel	2012	Healthy pigs		/	/	/	ant(6)-Ia, tet(O), ant(4')-Ia	/	/
YS178	NCL10	Novel	2012	Healthy pigs		/	/	/	cat, tet(O/W/32/O), erm(B)	/	/
YS181	Chz	ST518	2013	Healthy pigs		/	/	/	erm(B), tet(O)	/	/
YS189	NCL11	ST525	2013	Healthy pigs		/	/	/	aph(3')-IIIa, tet(O), mef(A), msr(D)	/	/
YS190	Chz	ST526	2013	Healthy pigs	IME	tet(O)	/	/	erm(B), lmrD	/	MK211795
YS191	NCL12	ST527	2013	Healthy pigs		/	/	/	aac(6')-Ie-aph(2'')-Ia, vanXYG, ant(6)-Ia, erm(B), tet(O/W/32/O)	/	/
YS195	NCL1	Novel	2013	Healthy pigs		/	/	/	ant(4')-Ib, aac(6')-Ie-aph(2'')-Ia, tet(O), spw, optrA	/	/
YS196	NCL12	ST530	2013	Healthy pigs	ICE	/	ant(6)-Ia, spw, aph(3')-IIIa, tet(O/W/32/O), erm(B)	/	aac(6')-Ie-aph(2'')-Ia, optrA	MK211821	/
YS199	NCL11	ST533	2013	Healthy pigs	Prophage	/	/	tet(O), mef(A), msr(D)	erm(B)	/	/	OP662529
YS201	Chz	ST518	2013	Healthy pigs	IME	tet(O)	/	/	erm(B)	/	MK211796
YS202	21	ST535	2013	Healthy pigs		/	/	/	erm(B)	/	/
YS205	NCL12	ST530	2013	Healthy pigs	ICE	/	ant(6)-Ia, spw, aph(3')-IIIa, tet(O/W/32/O), erm(B)	/	aac(6')-Ie-aph(2'')-Ia, optrA	MK211822	/
YS209	NCL11	ST541	2013	Healthy pigs	ICE	/	ant(6)-Ia, spw, tet(O/W/32/O)	/	erm(B)	MK211823	/
YS210	Chz	ST542	2013	Healthy pigs	IME	tet(O)	/	/	erm(B)	/	MK211797
YS214	NCL11	ST533	2013	Healthy pigs	Prophage	/	/	tet(O), mef(A), msr(D)	erm(B)	/	/	OP662528
YS219	NCL11	ST548	2013	Healthy pigs		/	/	/	erm(B), tet(W), mef(A), msr(D)	/	/
YS225	NCL11	ST533	2013	Healthy pigs	Prophage	/	/	tet(O), mef(A), msr(D)	erm(B)	/	/	OP662525
YS241	NCL11	ST562	2013	Healthy pigs		/	/	/	erm(B), msr(D), tet(W), mef(A)	/	/
YS244	NCL11	ST565	2013	Healthy pigs		/	/	/	ant(6)-Ia, tet(O)	/	/
YS249	Chz	ST567	2013	Healthy pigs	IME	tet(O)	/	/	erm(B)	/	MK211798
YS255	NCL13	ST533	2013	Healthy pigs	Prophage	/	/	tet(O), mef(A), msr(D)	erm(B)	/	/	OP662527
YS262	NCL11	ST533	2013	Healthy pigs	Prophage	/	/	tet(O), mef(A), msr(D)	erm(B)	/	/	OP662526
YS280	NCL1	ST594	2013	Healthy pigs		/	/	/	aac(6')-Ie-aph(2'')-Ia, lsaC, erm(B), lnuB, tet(O), optrA	/	/
YS283	30	ST597	2013	Healthy pigs		/	/	/	spw, ant(6)-Ia, erm(B), lnuD	/	/
YS293	16	ST605	2013	Healthy pigs		/	/	/	ant(4')-Ib, spw, aac(6')-Ie-aph(2'')-Ia, lsaC, lnuB, tet(O), optrA	/	/
YS334	5	Novel	2013	Healthy pigs		/	/	/	tet(O), erm(B)	/	/
YS342	NCL11	Novel	2013	Healthy pigs		/	/	/	ant(6)-Ia, mef(A), spw, erm(A), optrA	/	/
YS349	NCL11	Novel	2014	Healthy pigs		/	/	/	aac(6')-Ie-aph(2'')-Ia, aph(3')-IIIa, sat-4, tet(O), optrA	/	/
YS351	Chz	Novel	2014	Healthy pigs		/	/	/	aph(3')-IIIa, ant(6)-Ia, spw, tet(O)	/	/
YS355	NCL13	Novel	2014	Healthy pigs		/	/	/	ant(6)-Ia, erm(B), tet(O), spw	/	/
YS365	NCL13	Novel	2014	Healthy pigs		/	/	/	ant(6)-Ia, erm(B), spw, tet(O)	/	/
YS387	NCL1	Novel	2014	Healthy pigs	Prophage	/	/	ant(6)-Ia, aac(6')-Ie-aph(2'')-Ia, erm(B), tet(O), lnuD	/	/	/	OP662524
YS388	16	ST1135	2014	Healthy pigs	ICE	/	erm(B), tet(O)	/	/	MK211824	/
YS391	NCL11	Novel	2014	Healthy pigs		/	/	/	aph(3')-IIIa, erm(B), tet(w), mef(A), msr(D)	/	/
YS394	NCL14	Novel	2014	Healthy pigs		/	/	/	ant(6)-Ia, aph(3')-IIIa, tet(O), spw, erm(A), optrA	/	/
YS408	NCL11	Novel	2014	Healthy pigs	IME	tet(O)	/	/	lsaE, lnuB, aph(3')-IIIa*, ant(6)-Ia, erm(B)	/	MK211799
YS419	30	Novel	2014	Healthy pigs		/	/	/	ant(6)-Ia, spw, erm(B), tet(O/W/32/O), lnuD, optrA	/	/
YS430	S11/S12	ST1136	2014	Healthy pigs	ICE	/	erm(B), tet(O)	/	/	MK211825	/
YS443	NCL15	Novel	2015	Healthy pigs		/	/	/	spw, lsaE, lnuB, ant(6)-Ia, erm(B), tet(O/W/32/O), optrA	/	/
YS444	NCL11	Novel	2015	Healthy pigs		/	/	/	tet(O), lnuD	/	/
YS448	30	Novel	2015	Healthy pigs		/	/	/	tet(O), erm(B), optrA	/	/
YS487	NCL15	Novel	2015	Healthy pigs		/	/	/	lnuB, lsaE, spw, ant(6)-Ia, erm(B), tet(O/W/32/O)	/	/
YS488	NCL11-2	Novel	2015	Healthy pigs	IME	tet(O/W/32/O)	/	/	ant(6)-Ia, spw, erm(B), erm(A)	/	MK211800
YS493	NCL11	Novel	2015	Healthy pigs	IME	tet(O/W/32/O)	/	/	erm(B)	/	MK211801
YS495	NCL11	Novel	2015	Healthy pigs		/	/	/	ant(6)-Ia, lsaE, lnuB, erm(B)(3), msr(D), spw, tet(O), mef(A), optrA	/	/
YS498	NCL11	Novel	2015	Healthy pigs	IME	tet(O/W/32/O)	/	/	erm(B)	/	MK211802
YS501	NCL11	Novel	2015	Healthy pigs	IME	tet(O/W/32/O)	/	/	erm(B)	/	MK211803
YS511	NCL16	Novel	2015	Healthy pigs		/	/	/	aac(6')-Ie-aph(2'')-Ia, aph(3')-IIIa, erm(A), tet(O/W/32/O), optrA	/	/
YS525	NCL16	Novel	2015	Healthy pigs	IME	ant(4')-Ib, erm(B), tet(O/W/32/O)	/	/	aac(6')-Ie-aph(2'')-Ia, optrA	/	MK211804
YS531	NCL7-1	Novel	2015	Healthy pigs		/	/	/	ant(6)-Ia, aac(6')-Ie-aph(2'')-Ia, erm(B), tet(O), lnuD, optrA	/	/
YS535	NCL1	Novel	2015	Healthy pigs	IME	erm(B), tet(O)	/	/	/	/	MK211805
YS538	5	ST1148	2015	Healthy pigs	ICE	/	spw, ant(6)-Ia, erm(B), tet(O/W/32/O)	/	/	MK211826	/
YS542	NCL7-1	Novel	2015	Healthy pigs		/	/	/	ant(6)-Ia, aac(6')-Ie-aph(2'')-Ia, erm(B), tet(O), lnuD, optrA	/	/
YS543	NCL1	Novel	2015	Healthy pigs	IME	erm(B), tet(O)	/	/	/	/	MK211806
YS555	NCL16	Novel	2015	Healthy pigs	IME	ant(4')-Ib, erm(B), tet(O/W/32/O)	/	/	aac(6')-Ie-aph(2'')-Ia, optrA	/	identical to MK211804
YS576	Chz	Novel	2015	Healthy pigs		/	/	/	ant(6)-Ia, aac(6')-Ie-aph(2'')-Ia, tet(O), lnuC	/	/
YS577	Chz	Novel	2015	Healthy pigs		/	/	/	ant(6)-Ia, aac(6')-Ie-aph(2'')-Ia, tet(O), lnuC	/	/
YS583	NCL1	Novel	2015	Healthy pigs		/	/	/	aph(3')-IIIa, aac(6')-Ie-aph(2'')-Ia, aad(6), sat-4, erm(B), tet(O/W/32/O)	/	/
YS601	NCL11	Novel	2015	Healthy pigs		/	/	/	erm(B), tet(W), mef(A), msr(D)	/	/
YS614	NCL11	Novel	2015	Healthy pigs		/	/	/	aac(6')-Ie-aph(2'')-Ia, ant(6)-Ia, tet(O), lnuC, vatE	/	/
YS622	NCL1	Novel	2015	Healthy pigs		/	/	/	aac(6')-Ie-aph(2'')-Ia, ant(6)-Ia, spw, tet(O/W/32/O)	/	/
YS632	NCL1	Novel	2015	Healthy pigs		/	/	/	aph(3')-IIIa, aac(6')-Ie-aph(2'')-Ia, aad(6), sat-4, erm(B), tet(O/W/32/O)	/	/
YS633	5	Novel	2015	Healthy pigs		/	/	/	aac(6')-Ie-aph(2'')-Ia, ant(6)-Ia, dfrG, tet(40), cat-TC, optrA	/	/
YS692	NCL17	Novel	2016	Healthy pigs		/	/	/	ant(6)-Ia, aph(3')-IIIa, sat-4, tet(O), cat	/	/
YS771	27	Novel	2016	Healthy pigs	Prophage	/	/	aac(6')-Ie-aph(2'')-Ia, ant(6)-Ia, mef(A)	ant(4')-Ib, erm(B), tet(O)	/	/	OP662523
YS777	30	Novel	2016	Healthy pigs		/	/	/	lsaE, spw, lnuB, ant(6)-Ia, aph(3')-IIIa, aac(6')-Ie-aph(2'')-Ia, mef(A), msr(D), erm(A), tet(O/W/32/O), optrA	/	/
YS803	NCL24	Novel	2016	Healthy pigs		/	/	/	ant(6)-Ia, spw, aph(3')-IIIa, lnuB, lsaC, tet(O), mef(A), LnuD, optrA	/	/
ZD322	NCL2	Novel	2015	Healthy pigs		/	/	/	erm(B), tet(M)	/	/
ZD327	NCL2	Novel	2015	Healthy pigs		/	/	/	erm(B), tet(M)	/	/
ZD328	NCL2	Novel	2015	Healthy pigs		/	/	/	erm(B), tet(M)	/	/
ZD393	30	Novel	2015	Healthy pigs		/	/	/	ant(6)-Ia, aac(6')-Ie-aph(2'')-Ia, erm(B), tet(O), spw, erm(A), optrA	/	/
*: a premature stop codon was present in AR gene
