# Supplementary material for: Characterization of integrative and conjugative elements carrying antibiotic resistance genes of Streptococcus suis isolated in China
Source: Front Microbiol. 2022 Dec 22;13:1074844. doi: 10.3389/fmicb.2022.1074844 (PMC9815147; doi:10.3389/fmicb.2022.1074844)
Supplement: SUPPLEMENTARY TABLE 2 — The primers used in the present study for the circular ICEs analyses. [file Table_2.XLSX]

## Sheet: Sheet1
	Primers	Sequences (5'-3')	Primer for ICEs
	1-P2	AAAGACTCCAGCAGGTGA	ICESsuYS3, ICESsuYS10, ICESsuYS31, ICESsuYS64, ICESsuYS66, ICESsuYS162, ICESsuYS430
	1-P3	GAACAGCCTAATAGTGCC
	2-P2	TTTGGACCTATACGGAGT	ICESsu14ND70, ICESsuYS17, ICESsuYS108, ICESsuYS146, ICESsuYS156, ICESsuYS165, ICESsuYS196, ICESsuYS205, ICESsuYS209, ICESsuYS538
	2-P3	CGATTAAGCCATATTCAC
	3-P2	TGCCGATAAATCAACAAC	ICESsuYS34
	3-P3	TCTCCTTCTCGTCCTCAA
	4-P2	GTTTATCTTTATGTTGGGAG	ICESsuYS388
	4-P3	AATAAGAGTTTAGGGAGC
	4-P2	TGATTATCCCTCCAAGAC	ICESsu14ND1, ICESsuYS64
	4-P3	TTGTAAATCTAAGGCTCG
